# Supplementary material for: Stretchable Porous Membranes for Barrier Tissue Models with Real-Time Measurement and Biomimetic Cyclic Strain
Source: Micromachines (Basel). 2025 Nov 13;16(11):1282. doi: 10.3390/mi16111282 (PMC12654284; doi:10.3390/mi16111282)
Supplement: Supplementary file 1 [file micromachines-16-01282-s001.zip]

Archive with 1 entries (1 files):
- micromachines-3850177-supplementary.pdf
